# Supplementary material for: Analgesic and Anti-Inflammatory Effects of the Synthetic Neurosteroid Analogue BNN27 during CFA-Induced Hyperalgesia
Source: Biomedicines. 2021 Sep 9;9(9):1185. doi: 10.3390/biomedicines9091185 (PMC8469064; doi:10.3390/biomedicines9091185)
Supplement: Supplementary file 1 [file biomedicines-09-01185-s001.zip]

Archive with 1 entries (1 files):
- biomedicines-1342649-supplementary.pdf
